# Supplementary material for: Electrochemical Biosensing of Glucose Based on the Enzymatic Reduction of Glucose
Source: Sensors (Basel). 2022 Sep 20;22(19):7105. doi: 10.3390/s22197105 (PMC9572614; doi:10.3390/s22197105)
Supplement: Supplementary file 1 [file sensors-22-07105-s001.zip]

Archive with 1 entries (1 files):
- sensors-1888397-supplementary.pdf
